# Supplementary material for: Infiltration of CD3+ and CD8+ lymphocytes in association with inflammation and survival in pancreatic cancer
Source: PLoS One. 2024 Feb 12;19(2):e0297325. doi: 10.1371/journal.pone.0297325 (PMC10861089; doi:10.1371/journal.pone.0297325)
Supplement: S1 Table — (XLSX) [file pone.0297325.s001.xlsx]

## Sheet: Sheet1
	Mann Whitney U Tests and comparisons between PDAC and non-PDAC
	CD3+ TMA cell counts
	PDAC	Samples	Median	non-PDAC	Samples	Median	p-value	significant
	PDAC	56	17785	Pancreatitis	12	24219	0.0003	***
	PDAC	56	17785	IPMN	3	23315	0.0041	**
	PDAC	56	17785	Other	6	26582	0.0031	**
	CD3+ %
	PDAC	Samples	Median	non-PDAC	Samples	Median	p-value	significant
	PDAC	56	2.565	Pancreatitis	12	0.295	<0.0001	****
	PDAC	56	2.565	IPMN	3	0.5628	0.0434	*
	PDAC	56	2.565	Other	6	0.1919	0.0031	**
	CD8+ TMA cell counts
	PDAC	Samples	Median	non-PDAC	Samples	Median	p-value	significant
	PDAC	59	15569	Pancreatitis	13	26580	<0.0001	****
	PDAC	59	15569	IPMN	4	26355	<0.0001	****
	PDAC	59	15569	Other	7	29877	<0.0001	****
	CD8+ %
	PDAC	Samples	Median	non-PDAC	Samples	Median	p-value	significant
	PDAC	59	2.09	Pancreatitis	13	0.68	0.0018	**
	PDAC	59	2.09	IPMN	4	1.195	0.5012	ns
	PDAC	59	2.09	Other	7	0.22	<0.0001	****
	CD3 CD8 correlation
	Immune cell type	Immune cell type	# of XY pairs	Spearman r	95% confidience	p-value	significant
	CD3+ %	CD8+ %	76	0.684	0.5373 to 0.7905	<0.0001	****
	CD3 infiltration with covariates									CD3+ vs. Age			CD3+ vs. Sex (0=F, 1=M)			CD3+ vs. Histologic grade (1=well, 2=moderate, 3=poor, 4=undifferentiate)
	Analysis of Variance	SS	DF	MS	F (DFn, DFd)	P value	significant			Spearman r			Spearman r			Spearman r
	Regression	0.0007448	3	0.0002483	F (3, 51) = 0.5964	P=0.6203	ns			r	0.09277		r	0.224		r	-0.05291
	Age	8.667e-05	1	8.667e-05	F (1, 51) = 0.2082	P=0.6501	ns			95% confidence interval	-0.1847 to 0.3565		95% confidence interval	-0.05196 to 0.4681		95% confidence interval	-0.3210 to 0.2231
	Sex (0=F, 1=M)	0.000593	1	0.000593	F (1, 51) = 1.425	P=0.2382	ns
	Histologic grade (1=well, 2=moderate, 3=poor, 4=undifferentiated)	2.642e-07	1	2.642e-07	F (1, 51) = 0.0006347	P=0.9800	ns			P value			P value			P value
	Residual	0.02123	51	0.0004163						P (two-tailed)	0.5005		P (two-tailed)	0.1002		P (two-tailed)	0.7012
	Total	0.02198	54							P value summary	ns		P value summary	ns		P value summary	ns
	Parameter estimates	Variable	Estimate	Standard error	95% CI (asymptotic)	|t|	P value	P value summary		Exact or approximate P value?	Approximate		Exact or approximate P value?	Approximate		Exact or approximate P value?	Approximate
	β0	Intercept	0.01556	0.02402	-0.03266 to 0.06379	0.6479	0.52	ns		Significant? (alpha = 0.05)	No		Significant? (alpha = 0.05)	No		Significant? (alpha = 0.05)	No
	β1	Age	0.0001339	0.0002935	-0.0004553 to 0.0007231	0.4563	0.6501	ns
	β2	Sex (0=F, 1=M)	0.006806	0.005703	-0.004642 to 0.01825	1.194	0.2382	ns		Number of XY Pairs	55		Number of XY Pairs	55		Number of XY Pairs	55
	β3	Histologic grade (1=well, 2=moderate, 3=poor, 4=undifferentiate)	-0.0001199	0.00476	-0.009675 to 0.009435	0.02519	0.98	ns
	Goodness of Fit
	Degrees of Freedom	51
	R squared	0.03389
	CD8 infiltration with covariates									CD8+ vs. Age			CD8+ vs. Sex (0=F, 1=M)			CD8+ vs. Histologic grade (1=well, 2=moderate, 3=poor, 4=undifferentiate)
	Model									Spearman r			Spearman r			Spearman r
	Analysis of Variance	SS	DF	MS	F (DFn, DFd)	P value	significant			r	-0.1121		r	0.1497		r	-0.09945
	Regression	0.0003828	3	0.0001276	F (3, 51) = 0.5149	P=0.6738	ns			95% confidence interval	-0.3735 to 0.1657		95% confidence interval	-0.1283 to 0.4059		95% confidence interval	-0.3624 to 0.1781
	Age	0.0001837	1	0.0001837	F (1, 51) = 0.7414	P=0.3933	ns
	Sex (0=F, 1=M)	0.0001582	1	0.0001582	F (1, 51) = 0.6383	P=0.4280	ns			P value			P value			P value
	Histologic grade (1=well, 2=moderate, 3=poor, 4=undifferentiate)	8.652e-05	1	8.652e-05	F (1, 51) = 0.3491	P=0.5572	ns			P (two-tailed)	0.415		P (two-tailed)	0.2753		P (two-tailed)	0.4701
	Residual	0.01264	51	0.0002478						P value summary	ns		P value summary	ns		P value summary	ns
	Total	0.01302	54							Exact or approximate P value?	Approximate		Exact or approximate P value?	Approximate		Exact or approximate P value?	Approximate
	Parameter estimates	Variable	Estimate	Standard error	95% CI (asymptotic)	|t|	P value	P value summary		Significant? (alpha = 0.05)	No		Significant? (alpha = 0.05)	No		Significant? (alpha = 0.05)	No
	β0	Intercept	0.03857	0.01853	0.001358 to 0.07578	2.081	0.0425	*
	β1	Age	-0.000195	0.0002264	-0.0006495 to 0.0002596	0.861	0.3933	ns		Number of XY Pairs	55		Number of XY Pairs	55		Number of XY Pairs	55
	β2	Sex (0=F, 1=M)	0.003515	0.0044	-0.005318 to 0.01235	0.7989	0.428	ns
	β3	Histologic grade (1=well, 2=moderate, 3=poor, 4=undifferentiate)	-0.00217	0.003672	-0.009542 to 0.005202	0.5909	0.5572	ns
	Goodness of Fit
	Degrees of Freedom	51
	R squared	0.0294
